# Supplementary material for: Sidestream Smoke Extracts from Harm-Reduction and Conventional Camel Cigarettes Inhibit Osteogenic Differentiation via Oxidative Stress and Differential Activation of intrinsic Apoptotic Pathways
Source: Antioxidants (Basel). 2022 Dec 15;11(12):2474. doi: 10.3390/antiox11122474 (PMC9774253; doi:10.3390/antiox11122474)
Supplement: Supplementary file 1 [file antioxidants-11-02474-s001.zip]

Archive with 1 entries (1 files):
- antioxidants-2056460-supplementary.pdf
